# Supplementary material for: Antiviral regulator TRIM25 as a prognostic marker of better survival in Merkel cell carcinoma: Association with MCPyV status
Source: Int J Cancer. 2026 Feb 14;158(12):3268–78. doi: 10.1002/ijc.70384 (PMC13106916; doi:10.1002/ijc.70384)
Supplement: Supplementary file 2 — Supplementary Table S1: The gene list of significant DEGs regarding TRIM25 expression. [file IJC-158-3268-s002.xlsx]

## Sheet: Sheet1
The gene list of significant DEGs regarding TRIM25 expression
gene_symbol	logFC	adj.P.Val
NEB	1.81462	0.011216
LMOD2	1.40174	0.0159405
EMX2	1.34766	0.0249492
SORCS2	1.28728	0.00367722
XKR4	1.23806	0.0348654
PPP4R4	1.20872	0.0120752
PCP4	1.20628	0.00585022
RPH3A	1.20157	0.0272615
STXBP5L	1.19824	0.0038309
H1-5	1.18482	0.0086824
HUNK	1.18105	0.0217594
MTCL1	1.16985	0.00760093
KCNK3	1.1595	0.0328054
E2F7	1.15724	0.020516
AKNAD1	1.15269	0.043282
CSMD2	1.11412	0.0478883
H2AC4	1.0907	0.0320509
H2BC7	1.06745	0.0182846
H2AC17	1.06619	0.0234056
RTL5	1.0544	0.0246415
NDC80	1.04766	0.0404794
H2AC20	1.03518	0.0465709
CIB2	1.02913	0.0186995
BRPF3	1.01645	0.0199327
RIBC2	1.01176	0.026934
PHF13	0.997743	0.0228592
IQSEC3	0.991569	0.0432287
FBXO16	0.991301	0.0183757
CCNB1	0.981547	0.0497749
CAVIN4	0.980656	0.033945
BUB1	0.978563	0.0396146
CRACD	0.977311	0.0419334
BDNF	0.970875	0.0404794
SGO1	0.966043	0.0249492
CHRNB2	0.964938	0.0315819
UST	0.964806	0.0231023
MAP4K3	0.962356	0.0240938
PLCE1	0.952548	0.0396146
SACS	0.941882	0.0345499
MAGI3	0.939892	0.0418706
AMPH	0.917634	0.0491025
CLSPN	0.916901	0.00593732
ATF3	0.915482	0.032441
H2BC4	0.913956	0.0368058
PELI2	0.910797	0.0396146
LRRN3	0.90628	0.0418706
MARK1	0.894562	0.0301866
FAM161A	0.893125	0.0246033
CNTN2	0.890805	0.0432287
CIBAR1	0.880193	0.0388298
CDK14	0.871394	0.0348654
KNL1	0.868276	0.0467818
SCRN3	0.849979	0.0275008
ASTN2	0.849583	0.043282
SCN8A	0.848982	0.0139275
DIAPH3	0.84883	0.0249492
ATP2B2	0.844278	0.0327548
HIRIP3	0.838601	0.0388298
RCC1	0.835301	0.0432287
MIER3	0.833956	0.049365
SLAIN1	0.833542	0.0485283
AGGF1	0.833355	0.032441
PRR11	0.829867	0.0489134
CNKSR2	0.81835	0.0432287
SETBP1	0.817319	0.0156354
CSTF1	0.813201	0.0320509
JUN	0.810681	0.0231023
LEMD3	0.806234	0.032441
H1-2	0.797239	0.0328054
C18orf54	0.797139	0.0478734
ANP32E	0.771101	0.0121511
PRDM10	0.75262	0.0299738
ZNF704	0.75108	0.0363734
TRAK2	0.733522	0.0418706
POLA1	0.732519	0.00744111
CENPF	0.730407	0.0221046
NBN	0.728516	0.0491025
UTP14A	0.727005	0.0331743
ZEB1	0.712289	0.0245856
PTMS	0.708702	0.00645143
PSIP1	0.704271	0.00241343
MID1IP1	0.68968	0.0478883
TIMM21	0.687468	0.0412438
TSPYL4	0.687362	0.0318862
ENAH	0.676305	0.00367722
NEXMIF	0.672997	0.0194717
AVEN	0.669792	0.0404794
DNMT1	0.656936	0.00585022
AMOTL1	0.652988	0.0219406
SET	0.650876	0.00494136
HMGB2	0.646901	0.0436359
UPF3B	0.646313	0.00454628
HTATSF1	0.64468	0.00875059
HMGN2	0.641115	0.0274604
SMC1A	0.638202	0.00724624
STRBP	0.619288	0.0368058
MCM8	0.610601	0.0327548
SOX2	0.607491	0.0386502
TAF13	0.598208	0.0318862
H4C3	0.592312	0.0416541
PAXIP1	0.591327	0.0419334
MKI67	0.590441	0.0498461
ANP32B	0.584392	0.0320509
DEK	0.580757	0.0111777
TPX2	0.579414	0.044563
NXN	0.578892	0.0418706
BAZ1B	0.576609	0.00585022
DROSHA	0.572306	0.0186995
AFDN	0.569123	0.0120752
SMARCA5	0.558341	0.0243841
CHD6	0.550704	0.0221046
CDK5RAP2	0.542299	0.0219406
SRRT	0.537725	0.0345499
KIF3A	0.531936	0.037105
SOGA1	0.521415	0.0433666
PTMA	0.51056	0.0219406
HNRNPR	0.510291	0.0163793
HNRNPAB	0.49448	0.0355757
PARP1	0.485167	0.0130065
CBX5	0.46911	0.0245856
HNRNPH3	0.46212	0.0359192
NASP	0.458196	0.0156354
HERC2	0.43656	0.0485283
RBBP7	0.43517	0.0274604
CHAF1A	0.432561	0.0478883
TPR	0.423305	0.0332105
CCNF	0.422097	0.0388298
PCNT	0.411684	0.043282
SEC63	0.409991	0.0468412
EIF3A	0.404794	0.0363734
RBBP4	0.398678	0.0418706
ILF3	0.393861	0.0272326
EIF5B	0.382703	0.0348654
NSD3	0.369464	0.0327548
SF3B2	0.362661	0.0418706
TRIP12	0.361785	0.0418706
NCL	0.358588	0.0436359
SSRP1	0.343147	0.0348654
UBE2G2	-0.384021	0.0287517
CALR	-0.398463	0.0392133
CHMP4B	-0.404014	0.0328054
PPT1	-0.453455	0.043282
ERGIC1	-0.470964	0.0475121
PPP2R5C	-0.478094	0.0221046
DNAJC7	-0.490938	0.0221046
SYNGR2	-0.495586	0.0416541
ZNF76	-0.500167	0.0348654
AP1S1	-0.501448	0.0219406
D2HGDH	-0.504712	0.047696
OGFR	-0.507399	0.0086824
GNAI2	-0.512072	0.0194717
ELOVL1	-0.531676	0.0388298
AHSA1	-0.551389	0.0357145
RHOA	-0.552304	0.037105
AP5Z1	-0.561934	0.0351641
SNX5	-0.562044	0.0228592
GRINA	-0.566098	0.0240938
CTSA	-0.567153	0.0318862
TMED9	-0.568527	0.0249492
QTRT1	-0.578921	0.0228592
SNRPF	-0.580867	0.0435577
GSTO1	-0.581834	0.0328054
ATG16L2	-0.587715	0.0306612
RPS29	-0.590177	0.0348654
GRN	-0.594843	0.0315819
UBC	-0.595837	0.0194717
TAPBP	-0.601734	0.0194717
OCIAD1	-0.605252	0.0388298
SCAP	-0.607549	0.0449944
ATP6AP2	-0.614879	0.0327548
CD63	-0.618748	0.0038309
COL6A1	-0.619662	0.0328054
BCL9L	-0.623669	0.0243251
WDR83OS	-0.624472	0.0240938
CTSZ	-0.626532	0.047696
CSNK2A2	-0.632767	0.032441
ZSWIM8	-0.6389	0.0478883
SMIM29	-0.639827	0.0418706
CMTM6	-0.643045	0.0416541
MXRA8	-0.652625	0.0478883
APEH	-0.653387	0.0163793
CLIC1	-0.666552	0.00367722
SLC39A1	-0.668106	0.0246415
PLXND1	-0.674068	0.00760093
TSPAN4	-0.680603	0.043282
H6PD	-0.682559	0.0363734
CYB5B	-0.689505	0.032441
ANAPC11	-0.698923	0.0328054
CLSTN3	-0.716939	0.0194097
HSPB1	-0.717537	0.0485692
ARPC1B	-0.729611	0.0221046
PGAP3	-0.729694	0.0240938
RFT1	-0.734165	0.0306612
IFITM3	-0.736911	0.0344573
PSMD9	-0.7405	0.00875059
TMEM109	-0.750835	0.0331743
CST3	-0.753851	0.0308341
SLC7A5	-0.755541	0.00780402
RNF166	-0.759441	0.044563
FOSL2	-0.770455	0.0221046
CYB561A3	-0.771401	0.044563
ARPC3	-0.776853	0.0433666
ATP5MC3	-0.788022	0.0221046
LGALS3BP	-0.800175	0.0173986
SBNO2	-0.816996	0.00875059
TPCN2	-0.818842	0.0488288
ARAP1	-0.819288	0.0086824
CD14	-0.827183	0.0418706
PDIA3	-0.831389	0.00143468
VAMP8	-0.83524	0.0475547
CORO1B	-0.836399	0.00760093
PGAP6	-0.841851	0.0320509
PDLIM2	-0.842868	0.0327156
ATF6B	-0.843892	0.00367722
RNF180	-0.846971	0.0467818
CD74	-0.853671	0.0433666
TWF2	-0.854383	0.00367722
ESRRA	-0.857305	0.044563
TSPO	-0.860565	0.0498461
ARL6IP5	-0.86977	0.0339808
B2M	-0.876508	0.00760093
HLA-DRB1	-0.88089	0.0472867
NOP16	-0.889341	0.00760093
IGFBP3	-0.89015	0.0489134
PFN1	-0.892771	0.0363734
JUNB	-0.897961	0.0482473
SLC39A13	-0.903499	0.0388298
HLA-DRA	-0.906756	0.0194717
MYO1F	-0.912291	0.0489262
TAP1	-0.912931	0.0245856
SQOR	-0.913498	0.032441
RNF149	-0.921442	0.00585022
BATF	-0.930205	0.0472867
PIM3	-0.933781	0.00720285
TNFRSF10A	-0.936302	0.0328054
GPSM3	-0.936557	0.0219406
ACP5	-0.939201	0.0388298
KLF2	-0.941747	0.0465916
TGFBI	-0.943373	0.0272615
COTL1	-0.946263	0.026934
TNFRSF14	-0.946675	0.0221046
PAPLN	-0.947879	0.0328054
TRPC4AP	-0.954422	0.0086824
RAB29	-0.956795	0.0240938
SERPINH1	-0.959059	0.0100333
HMOX1	-0.960778	0.0243251
ERBB2	-0.961439	0.0359192
CD72	-0.962196	0.0221046
ADAP2	-0.973631	0.00928506
TSC22D3	-0.981628	0.0416541
RAMP3	-0.982403	0.0490737
NCF4	-0.985939	0.0308341
IL27RA	-0.990224	0.0221046
S100A6	-0.999678	0.00585022
IFITM2	-1.01558	0.0272615
KAT2A	-1.01798	0.000407615
DHRS1	-1.01854	0.0243263
JUP	-1.03106	0.00367722
RASAL3	-1.03178	0.0348654
HCST	-1.04792	0.020516
CAV2	-1.05722	0.0243263
PIM2	-1.0667	0.0111869
CD52	-1.06821	0.0499101
ACAP1	-1.06956	0.0318862
PDE4A	-1.07335	0.0154453
ST14	-1.08188	0.026934
SGSH	-1.09142	0.00367722
PTGS1	-1.104	0.0272615
OAF	-1.1149	0.0268659
TBC1D10C	-1.12733	0.0246415
ARHGEF16	-1.12885	0.0327548
CTSH	-1.1675	0.0038309
CXCL13	-1.1782	0.0272615
FOLR2	-1.20491	0.00367722
TRIM25	-1.20838	1.0922e-13
RGS14	-1.2087	0.0118865
S100A4	-1.20947	0.00143468
CD44	-1.22513	0.037105
RNASE1	-1.23975	0.0173986
BST2	-1.26227	0.00743255
DOK2	-1.26286	0.0038309
CD82	-1.27649	0.00636478
CEBPB	-1.28625	0.00494136
BCL3	-1.30453	0.0038309
S100A14	-1.31254	0.0404794
TAP2	-1.33021	0.0075875
